# Supplementary material for: Exploring Predictive Factors for Bulevirtide Treatment Response in Hepatitis Delta-Positive Patients
Source: Biomedicines. 2025 Jan 23;13(2):280. doi: 10.3390/biomedicines13020280 (PMC11852621; doi:10.3390/biomedicines13020280)
Supplement: Supplementary file 1 [file biomedicines-13-00280-s001.zip]

Archive with 2 entries (2 files):
- FigureS4_HDV secondary structure.pdf
- REV1_HDV_BLV_Supplementary materials.pdf
